# Supplementary material for: The Influence of Race/Ethnicity on the Transcriptomic Landscape of Uterine Fibroids
Source: Int J Mol Sci. 2023 Aug 30;24(17):13441. doi: 10.3390/ijms241713441 (PMC10487975; doi:10.3390/ijms241713441)
Supplement: Supplementary file 1 [file ijms-24-13441-s001.zip]

Archive with 2 entries (2 files):
- Supplementary Figures and legends.pdf
- Supplementary Table S1-primer sequences.xlsx
